# Supplementary material for: Comparing audio- and video-delivered instructions in dispatcher-assisted cardiopulmonary resuscitation with drone-delivered automatic external defibrillator: a mixed methods simulation study
Source: PeerJ. 2021 Jul 15;9:e11761. doi: 10.7717/peerj.11761 (PMC8286704; doi:10.7717/peerj.11761)
Supplement: Supplemental Information 1 [file peerj-09-11761-s001.xlsx]

## Sheet: coding book
				0	1	2
ID
audio- and video-delivered instructions					audio	video
gender					male	female
age
Height							Cm
Weight							Kg
evaluation score based on instruction method		Consciousness check	의식확인	poor	good	perfect
		119 report & defibrillator request	119신고	poor	good	perfect
	Breathing check	Breathing check 1	호흡유무1	poor	good	perfect
		Breathing check 2	호흡유무2	poor	good	perfect
	Chest compressions	Chest compressions 1	가슴1-1	poor	good	perfect
		Chest compressions 2	가슴1-2	poor	good	perfect
		Chest compressions 3	가슴1-3	poor	good	perfect
		Chest compressions 4	가슴1-4	poor	good	perfect
	Airway check	Airway check 1	기도유지1	poor	good	perfect
		Airway check 2	기도유지2	poor	good	perfect
	Artificial respiration	Artificial respiration 1	호흡1-1	poor	good	perfect
		Artificial respiration 2	호흡1-2	poor	good	perfect
		Artificial respiration 3	호흡1-3	poor	good	perfect
		Artificial respiration 4	호흡1-4	poor	good	perfect
	Chest compressions	Chest compressions 1	가슴2-1	poor	good	perfect
		Chest compressions 2	가슴2-2	poor	good	perfect
		Chest compressions 3	가슴2-3	poor	good	perfect
		Chest compressions 4	가슴2-4	poor	good	perfect
	Artificial respiration	Artificial respiration 1	호흡2-1	poor	good	perfect
		Artificial respiration 2	호흡2-2	poor	good	perfect
		Artificial respiration 3	호흡2-3	poor	good	perfect
		Artificial respiration 4	호흡2-4	poor	good	perfect
	Chest compressions	Chest compressions 1	가슴3-1	poor	good	perfect
		Chest compressions 2	가슴3-2	poor	good	perfect
		Chest compressions 3	가슴3-3	poor	good	perfect
		Chest compressions 4	가슴3-4	poor	good	perfect
	Artificial respiration	Artificial respiration 1	호흡3-1	poor	good	perfect
		Artificial respiration 2	호흡3-2	poor	good	perfect
		Artificial respiration 3	호흡3-3	poor	good	perfect
		Artificial respiration 4	호흡3-4	poor	good	perfect
	Defibrillator	Defibrillator 1	제세동1	poor	good	perfect
		Defibrillator 2	제세동2	poor	good	perfect
		Defibrillator 3	제세동3	poor	good	perfect
		Defibrillator 4	제세동4	poor	good	perfect
		Defibrillator 5	제세동5	poor	good	perfect
		total score	total	poor	good	perfect
	Defibrillation time	Defibrillation time	제세도동시간				min sec
CPR total Score	compression scores	chest compressions score(%)	압박점수(%)				%
		Number of chest compressions	가슴압박수(회)
		chest compressions depth(mm)	압박깊이(mm)
		chest recoil rate (%)	가슴이완율(%)
		chest compressions rate (%)	가슴압박율(%)
		hand position accuracy (%)	손위치정확도(%),
		chest compression velocity (Number of times/min)	압박속도(회/분),
		Hands off time (sec)	중단시간(sec)
	ventilation scores	total ventilation score (%)	인공호흡점수(%)
		Total number of ventilation	총호흡수(회)
		Ventilation volume (ml)	호흡량(ml)
		adequate amount of ventilation (%)	적절한 호흡량(%)
		ventilation velocity (Number of times/min)	호흡속도(회/분)
	total		총점수

## Sheet: raw data
	audio- and video-delivered instructions				Breathing check 2	Chest compressions 1	Chest compressions 2	Chest compressions 3	Chest compressions 4	Airway check 1	Airway check 2	Artificial respiration 1	Artificial respiration 2	Artificial respiration 3	Artificial respiration 4	Chest compressions 1	Chest compressions 2	Chest compressions 3	Chest compressions 4	Artificial respiration 1	Artificial respiration 2	Artificial respiration 3	Artificial respiration 4	Chest compressions 1	Chest compressions 2	Chest compressions 3	Chest compressions 4	Artificial respiration 1	Artificial respiration 2	Artificial respiration 3	Artificial respiration 4	Defibrillator 1	Defibrillator 2	Defibrillator 3	Defibrillator 4	Defibrillator 5	total score	Defibrillation time		gender	age	chest compressions score(%)	Number of chest compressions	chest compressions depth(mm)	chest recoil rate (%)	chest compressions rate (%)	hand position accuracy (%)	chest compression velocity (Number of times/min)	Hands off time (sec)
ID	음성영상	의식확인	119신고	호흡유무1	호흡유무2	가슴1-1	가슴1-2	가슴1-3	가슴1-4	기도유지1	기도유지2	호흡1-1	호흡1-2	호흡1-3	호흡1-4	가슴2-1	가슴2-2	가슴2-3	가슴2-4	호흡2-1	호흡2-2	호흡2-3	호흡2-4	가슴3-1	가슴3-2	가슴3-3	가슴3-4	호흡3-1	호흡3-2	호흡3-3	호흡3-4	제세동1	제세동2	제세동3	제세동4	제세동5		제세도동시간	ID	성별	연령	가슴압박점수(%)	♥가슴압박수(회)	가슴압박평균깊이(mm)	가슴압박이완율(%)	가슴압박실시율(%)	손위치정확도(%),	압박속도(회/분),	중단시간(sec)
1	1	2	1	2	1	2	2	2	2	2	2	2	2	2	1	2	2	2	2	2	2	2	2	2	2	2	2	2	2	2	2	2	2	2	2	2	68	26.18	1	1		96	92	60	59	63	100	108	17
2	1	2	1	2	2	2	2	2	2	2	2	2	0	1	1	2	2	2	2	2	2	1	2	2	2	2	2	2	2	2	2	2	1	2	2	2	64	30.37	2	1		99	109	60	100	49	100	110	15
3	1	2	1	2	2	2	2	2	2	2	2	2	2	2	1	2	2	2	2	2	2	2	2	2	2	2	2	2	2	2	2	2	2	2	2	2	69	31.41	3	1		99	104	61	94	48	100	109	16
4	1	2	1	2	2	2	2	2	2	2	2	2	2	2	1	2	2	2	2	2	1	2	1	2	2	2	2	0	0	0	0	2	2	1	1	2	57	32.09	4	1		91	86	60	91	39	83	110	18
5	1	2	1	1	2	2	2	2	2	2	2	2	2	2	1	2	2	2	2	2	1	2	1	2	2	2	2	0	0	0	0	2	1	2	2	2	57	26.24	5	1		99	89	59	90	40	100	111	18
6	1	2	1	2	2	2	2	2	2	2	2	2	2	2	1	2	2	2	2	2	2	2	2	2	2	2	2	0	0	0	0	2	1	2	2	2	60	29.65	6	1		93	93	56	14	43	100	109	17
7	1	2	0	2	2	2	2	2	1	2	2	2	2	2	1	2	2	2	2	2	2	2	2	2	2	2	2	0	0	0	0	2	2	2	2	2	59	22.38	7	1		78	82	58	34	40	100	115	16
8	2	1	1	2	2	2	2	2	2	2	2	2	1	2	1	2	2	2	2	2	1	2	1	2	2	2	2	0	0	0	0	2	0	2	2	0	54	34.32	8	2		81	118	55	97	56	81	118	13
9	2	2	1	2	2	2	2	2	2	2	2	2	2	2	1	2	2	2	2	2	2	2	2	2	2	2	2	2	2	2	2	2	2	2	2	2	70	24.11	9	2		99	91	54	92	51	100	111	12
10	2	2	1	2	2	2	2	2	2	2	2	2	2	2	2	2	2	2	2	2	2	2	2	2	2	2	2	2	2	2	2	2	2	2	2	2	71	26.11	10	2		91	120	60	100	65	100	92	8
11	2	1	2	1	2	2	2	2	2	2	2	2	2	1	1	2	2	2	2	2	1	2	1	2	2	2	2	2	2	1	1	2	2	2	2	2	64	26.41	11	2		98	150	54	98	69	100	107	6
12	2	1	2	2	2	2	2	2	2	2	2	1	1	2	2	2	2	2	2	2	1	2	2	2	2	2	2	2	1	2	2	2	1	2	2	2	66	29.52	12	2		97	148	57	95	73	100	102	6
13	2	1	2	2	2	2	2	2	2	2	2	2	1	2	1	2	2	2	2	2	2	2	1	2	2	2	2	2	1	2	2	2	2	2	2	1	66	44.02	13	2		45	111	43	100	55	100	103	11
14	2	2	1	2	1	2	2	2	2	2	2	2	1	2	1	2	2	2	2	2	2	2	1	2	2	2	2	2	1	2	1	2	1	2	2	2	64	41.05	14	2		96	124	59	100	97	100	97	9
15	1	2	1	2	2	2	2	2	1	2	2	2	1	2	1	2	2	2	1	2	1	2	1	2	2	2	1	2	1	2	1	2	2	2	2	1	60	38.03	15	1		0	104	22	92	51	0	107	15
16	1	2	1	2	1	2	2	2	1	2	2	2	2	2	1	2	2	2	2	0	2	2	1	2	2	2	2	0	2	2	2	2	1	2	2	1	60	38.04	16	1		85	106	49	80	50	94	105	15
17	1	2	1	2	1	1	2	2	1	2	2	2	2	2	1	1	2	2	1	2	2	2	1	2	2	2	2	2	1	2	2	2	1	2	2	1	60	44.56	17	1		20	123	34	99	58	75	109	17
18	2	1	1	2	2	2	2	2	2	2	2	2	2	2	1	2	2	2	2	2	2	2	2	2	2	2	2	2	2	2	2	2	1	2	2	2	68	41.79	18	2		74	103	46	62	54	100	98	14
19	1	2	1	2	2	2	2	2	1	2	2	2	2	2	1	2	2	2	2	2	2	2	2	1	2	2	2	2	2	2	1	2	2	0	2	2	64	30.02	19	1		72	83	54	100	38	100	110	25
20	2	1	2	2	2	2	2	2	2	2	2	2	2	2	1	2	2	2	2	2	2	2	2	2	2	2	2	2	1	2	2	2	1	2	2	2	68	41.56	20	2		76	113	50	99	54	100	102	14
21	2	2	2	1	1	2	2	2	2	1	1	1	1	2	1	2	2	2	2	0	1	2	1	2	2	2	2	0	1	2	1	2	2	2	2	1	56	23.28	21	2		99	120	56	100	57	100	104	13
22	2	2	1	2	1	2	2	2	2	2	2	2	2	2	1	2	2	2	2	2	2	2	2	2	2	2	2	2	2	2	1	2	1	2	2	2	67	24.5	22	2		99	138	59	96	64	100	108	11
23	2	2	1	2	1	2	2	2	2	2	2	2	2	2	1	2	2	2	2	2	2	2	1	2	2	2	1	2	2	2	1	2	2	2	2	1	65	30.19	23	2		84	121	51	51	57	100	112	13
24	1	2	1	2	1	2	2	2	2	2	2	2	1	2	1	2	2	2	2	2	1	2	1	2	2	2	2	2	1	2	1	2	2	2	2	2	63	30.8	24	1		88	92	53	7	46	83	100	16
[truncated: 15 more columns]

## Sheet: interview Q
1	이름/ID	ID
2	성별	gender
3	연령	age
4	신장	Height
5	체중	Weight
6	BLS 이수시기BLS completion period
7	실제 CPR 경험	( 유, 무)
		있다면 간단히 시기와 장소 상황을 작성하여 주세요.
8	드론을 이용한 자동제세동기 전달시스템을 적용한 심폐소생술의 경험은 어떠한가?
	구체적인 느낌을 작성하여주세요.
	What is the experience of CPR using an AED delivery system using a drone?
	Please write a specific feeling.
9	CPR 수행자에 대한 Dispatcher의 음성지시와 영상지시의 심폐소생술 경험은 어떠한가?
		What is the Dispatcher's experience in CPR with voice and video instructions for CPR performers?
10	오늘 참여하신 실험에서 가장 기억에 남는 부분은 어떤것입니까?
		What was the most memorable part of the experiment you participated in today?
11	오늘 참여하신 실험에서 어려운 부분이 있었다면 무엇이었습니까?
		What was the most memorable part of the experiment you participated in today?
12	심정지 환자에게 효과적으로 자동제세동기를 전달하는 방법에는 어떤것이 있다고 생각하십니까?
		What do you think is the best way to effectively deliver an AED to a cardiac arrest patient?
13	지금까지 이야기 해주신부분 이외에 추가하거나 보충하고 싶은 의견을 작성하여 주세요.
		Please write any comments you would like to add or supplement in addition to what has been said so far.

## Sheet: interview_data
ID		gender	age	Height	Weight	BLS-P certificationdate	Did you have CPR?	When, Where?	What is the experience of CPR using an AED delivery system using a drone?/Please tell me a specific feeling.	What is the Dispatcher's experience in CPR with voice and video instructions for CPR performers?	What was the most memorable part of the experiment you participated in today?	What was the most dificulty e part of the experiment you participated in today?	What do you think is the best way to effectively deliver an AED to a cardiac arrest patient?	Please write any comments you would like to add or supplement in addition to what has been said so far.
번호	음성영상	성별	연령	신장	체중	BLS이수시기	실제C	시기 및 장소	8번	9번	10번	11번	12번	13번
1	audio	남	24	174	74	2020.06.29	yes	In 2015, during freediving tour practice, team #1 in the front had a cardiac arrest while freediving. After CPR (simultaneous defibrillation), transfer and resuscitate the patient with ROSC	When the AED arrived, it was so far away from the patient that it was unfortunate that there was a gap in the middle. I thought it would be better if the AED could come slightly closer to the patient. There is a feeling that it will be a little awkward if you are doing CPR for the first time or people who are not familiar with it.	I thought that the interim period was too long compared to when I received the actual BLS training, and I thought that it would be better if it progressed a little faster. Thanks for the detailed information, it seems to have gone smoothly and smoothly.	I think I had a good experience by performing the simulation well as in the real world. I think this simulation is a good idea.	It is in the mountains and there are places that drones cannot access because there are a lot of grass or leaves, and if the drone has to land, that point should also be considered. Due to the nature of the drone, landing on an incline is difficult, so it would be good if it could be supplemented, and if a medical person called, it would be good to come along with other equipment according to the…	There is a feeling that drones are effective in the mountains, and if the mountain is too high, it would be good to place one at each mountain point considering the pit of aircraft and military.	1. It would be nice if AEDs were placed on each mountain. 2. It needs to be supplemented because it can only be done in places that are not subject to the Drone Aviation Act. 3. There are likely to be restrictions in narrow places, slopes, and cliffs. (Considering all situations) 4. I wish the AED would come a little closer to the patient. not enforced)
2	audio	남	21	171	69	2019.05.31	no		CPR using an AED delivery system using a drone reduces the hand's off time significantly compared to the existing single-person CPR, so it is likely to improve the quality of single-person CPR. It is also expected to reduce the burden of obtaining an automatic external defibrillator for the general public who are not medical personnel.	For non-medical people, it seems that CPR can be performed without much difficulty through the dispatcher's voice and video instructions.	Since the drone brings an automatic external defibrillator to the scene, it is impressive and memorable that the hand's off time is definitely reduced compared to the existing one-person CPR.	There were no particularly difficult parts.	First, a prompt report should be made, and it seems that there should be early education on CPR for the general public.
3	audio	남	만 21	170	75	2019.05.31	no		The process of receiving the AED using a drone was amazing, and it is difficult for a person to deliver it directly because it is in the mountains, but it was good that it could be easily delivered using a drone.	At first, I was confused about CPR, but it was nice to be able to give chest compressions and breathing easily due to voice instructions.	I remember making a report by phone and bringing a defibrillator during CPR.	The weather was very hot. It takes a long time to stop CPR because the defibrillator must be placed in a place where drones can easily land on terrain where it is difficult for drones to land and go to pick up the defibrillator.	I think the best way to use a drone is in the mountains where it is difficult to ask for help nearby.	Since the delivery of the defibrillator by drone can be affected by the weather, I was wondering how to receive the defibrillator on a windy or rainy day.
4	audio	남	21	173	63	2020.06.29	no		It is difficult to get an AED quickly when meeting a patient alone, but I thought it would be effective if applied to such a situation. However, when I saw the drone in reality, I thought it was too big and flamboyant. However, it seems to be a necessary system for rapid defibrillation.	Even people who know how to do CPR can be difficult to apply in real situations, but thanks to the voice instructions, it seems like they can do it in order.	CPR through voice instruction is memorable. It seems to be the most necessary part in a real situation.	There were no difficult parts as it was implemented through voice instructions.	Not only drones, but also motorcycles at police and fire stations would be a good way to deliver them quickly.	It looks like we need a drone that is smaller and feels safer.
5	audio	여	21	171	55	2020.06.29	no		CPR through voice instruction is memorable. It seems to be the most necessary part in a real situation.	It was easy to do because you were well informed.	I thought it was a real situation and did it while on the phone, so it was interesting, and I wanted to impress that he gave me the exact details.	I was confused about what to do first before calling.	I think you just have to do it in order.
6	audio	여	20	164	52	2020.06.29	no		The AED delivery system using drones was more interesting than I thought for places that are difficult for people to go to or for rapid AED transport. It was unfamiliar as it was my first experience, but if the AED delivery system using drones becomes popular, it will be of great help in saving the lives of patients.	If people without knowledge of CPR perform CPR according to the dispatcher's voice instruction, it will be easier and less stressful.	I participated in this school without hearing any background on the field, and as I had no experience as a dispatcher, it was a really fresh experience and I felt like I was facing a real patient. And it seemed to be the most memorable for me to use a drone to transport the AED to the front of the CPR site.	I obtained BLS certification and received regular education at school, but he created a situation like a real situation, and although this background was embarrassing, I had fun at the same time.	The delivery method using a car delivers it as quickly as possible, but it can be delayed for a certain amount of time, so I think it is most effective to deliver it with an object such as a flying drone.	It was good because it felt like a real situation rather than being educated.
7	audio	남	23	165	65	2020.06.29	no		It would be very useful to be able to quickly and easily deliver an automatic external defibrillator to a patient who needs it under the premise that it is not a place that ambulances or crews can easily reach.	It is good that accurate and quick instructions can be delivered to the general public, not medical professionals.	This is my first experience, but I think it's good that the defibrillator can be delivered more easily and quickly with the development of science and technology these days.	It was difficult to judge the correct depth of chest compression and artificial respiration because I did not have an accurate knowledge of CPR.	A method using a drone, an unmanned vehicle, or a method of delivering directly by a person seems to be good.	This is my first experience, but there seems to be a danger to both the requestor and the rescuer when the drone takes off and lands.
8	video	여	22	160	50		no		Am I really a good idea in the first place? I was skeptical, but when I actually tried it, I thought it was a very good idea. I thought it would be a good idea to increase the chances of survival of cardiac arrest patients by first delivering the AED using a drone in the mountains or in an environment where it is difficult for an ambulance to reach.	I thought that it would be difficult because the sound in the video may not be heard well if the surroundings are noisy or noisy. If the CPR practitioner is unaware of the disconnection or the like, it may reduce the chances of survival of the cardiac arrest patient.	I was surprised that the drone was bigger and bigger than I thought, and it was interesting and strange to use the drone to move the AED and resuscitate the cardiac arrest patient.	It was something I was lacking, but it was difficult because breathing did not go in well during artificial respiration. I thought I should practice more.	I thought drones were very effective.	Today was a very informative and rewarding time.
9	video	여	27	155	55		no		We thought there were significant benefits to using drones to treat patients with cardiac arrest in places that an ambulance could not reach. In the case of cardiac arrest patients, it is most important to perform CPR on the basis of a quick judgment, determine the rhythm of the need for electric shock, and take appropriate treatment. An AED is required for such treatment, and the role of drones …	For those who received CPR training, they were able to follow the instructions, but for those without training, I think it might be a bit difficult to follow the procedure. However It was nice to see the treatment method through the video instruction, so I could correct the in-sufficient parts.	I remember the fact that CPR was performed through voice and video instructions and that CPR was performed by receiving AED through a drone.	If you showed an explanation of the experimental process and an example of the experimental process, it would have been possible to carry out the experiment a little more accurately.	I think it is important to increase accessibility by installing AEDs in places that are difficult to access (ex. mountains, seaside). In addition, it seems to be the basis to periodically manage the AED accordingly.	I have seen a case where a nebulizer (asthma treatment) was delivered to an asthma patient isolated by the typhoon damage by drone and treated quickly. I hope that drones will be widely used in the field of first aid and first aid, and become a field of medical care that can save the lives of many people.
10	video	남	23	172	82	2020.07.27	no		In environments where it is difficult to use a defibrillator (mountain top, rooftop), etc., drones are used to procure a defibrillator and to obtain necessary drugs or urgently, drones are good. Depending on the situation, it seems like a good idea to procure with a drone.	There seems to be a difference in patient actions while waiting because they have to act according to instructions while making a video call. It is good to give clear instructions and correct measures.	Listening to instructions via video call and taking action on the patient	Communication between director and rescuer	Procurement using RC car in mountainous terrain where drones are difficult to access
11	video	남	만19	172	75	2020.06.27	no		When I discovered a patient with cardiac arrest, I felt that there was a lot of limitation in doing it as a single person, but I felt that the way to save the patient is getting much easier by experiencing the system that delivers the drone directly to the rescuer. I felt the same.	It was the first time I tried to follow the voice instructions. Therefore, I felt that there were many mistakes, and more than anything, I was able to feel for sure that the rescuer should not panic.	As I proceeded with the process according to the voice instructions, I was less embarrassed than usual, and the situation was already set, so I imagined that I was in that situation and it felt realistic. I did.	Above all, it seems that mistakes were inevitable as I did it without practice in the state of inexperience. She felt that practice was the only way to live.	There is a way to develop a small portable AED so that the general public can carry it with them.
12	video	여	22	165	78	2019.12.27	yes	80 years old male, gym, unconscious	It was my first time doing CPR, so I was a little embarrassed. If I had been well aware of the contents as when I was first trained in CPR, the time would have been much shorter. If there is no defibrillator nearby, or if you are a single rescuer, it would be useful to rescue a patient through a drone.	It was my first time so I was very confused. It was possible to correct errors later through audio and video instructions.	Bringing defibrillator	It was a little difficult to do CPR on my own, even though I did it for a very short time.	Drones and defibrillator spread	Regular retraining after BLS training
13	video	여	22	152	42	2019.12	no		It would have been confusing if the AED was in the real world, but I was able to find it more quickly because it was easy to spot using a drone.	I have received BLS training and have a real certificate, but if it was a real situation, I would have been frightened and embarrassed.	I've never seen a drone in real life, but it's the biggest drone I've ever seen.	When CPR was performed in a defenseless state, I felt that I was physically lacking a little and I was out of breath.	From this experience, I think the drone is likely to be fast if the place is suitable.	I was too busy doing CPR, so sometimes I couldn't hear what the Dispatcher was saying.
14	video	여	22	167	51	2019.12	no		It was reassuring to know that the chances of saving the patient would be higher because the defibrillator could be delivered even in remote areas. It was surprising that an AED could be delivered to such a sturdy drone.	The thought of having to save the patient alone can be insecure, but thanks to the voice and video instructions, I was not lonely or scared. It seems that the Dispatcher gave the previous experimenters several commands and was very tired. It seems that the command (counting the number of chest compressions) in CPR cycles 3 and 4 was slower than 1 and 2 times.	.It was amazing and impressive that the drone looked so big and sturdy that it could deliver an AED through it. I was very embarrassed because my glove got caught on the defibrillator chipper.	The mouthpiece kept dripping off the doll's face, making it uncomfortable. In CPR 1 and 2, it was easy, but the further back I went, the weaker the BP came out.	In the backcountry, drones are definitely a good way to go. It seems best to have an AED around it properly.	there was nothing
15	audio	여	23	167	55	2019.12	no		The first time I saw a drone, I was amazed. I think it will be very useful in a situation where I need to perform CPR on a patient alone in a remote place.	If I did CPR by myself from start to finish, I might have forgotten about it because I was embarrassed, stopped in the middle, or used the wrong method.	Received assistance by phone in the absence of anyone and an AED provided by drone	It was a little difficult because it required a lot of force during chest compressions than I thought.	It seems to be good to use drones like now in places that are difficult for people to go.	I haven't had a chance to practice CPR since I got my certificate, but it seems like a good opportunity.
16	audio	여	만25	167	58	2019.12	no		It was much easier because they told me the procedure and how to do CPR over the phone. At first, it was a long time since I did CPR, so I didn't get a sense of it, but if you explain it in detail and follow it, it seems that ordinary people can do it easily. Also, it would be really useful if an emergency occurs in remote areas, remote areas, and mountainous areas through drones.	I was able to do CPR quickly through accurate and kind voice instructions. However, if you are unfamiliar with CPR, it may feel like a quick instruction and may feel difficult.	The most memorable thing is that we can receive an AED with a drone and rescue it.	It was a little difficult because I couldn't tell if I was doing the compressions at the point where I was doing the compressions and if I was breathing well.	Using a heart rate watch such as Apple Watch or Galaxy Watch (creating an app) to track the last location when the heart is not beating and call the nearest emergency room hospital	There is not! you suffered
17	audio	여	만22	168	55	2019.12	no		Even if the terrain is not in the mountains or the sea, there are many places without AEDs than I thought (eg, old apartments). If you can deliver using a drone, I thought it would be convenient because it could be delivered easily even in high-rise buildings.	I had received BLS training before, so there was no difficulty, but people who have not received general BLS training may not know the location of chest compressions, so I thought that an easy and calm way to inform them was necessary.	The size of the drone is larger than expected.	there was nothing	I think it would be good to use drones for research.
18	video	남	22	172	52	2019.12	no		Normally, after completing the BLS-provider training, I often thought what would happen if there was no AED nearby, but if the AED is delivered through a drone, it seems that defibrillation can be performed without missing the golden time. The first time I saw a drone up close, I was amazed.	As a result of performing CPR with video instructions, it was good to be able to share the situation with the dispatcher, audio-visually. If we can share the situation like this in real situations, it seems that we can respond more effectively.	Received an AED from a drone	Even if I tried to think of it as a real situation, it seems that it was difficult to perform it like a real situation because the evaluators were watching from the front and back. I also noticed.	It seems that you need a site, app, etc. that can deliver by drone or know the location of nearby AEDs.
19	audio	남	22	175	66	2019.12	no		It was a situation where I was faced with the delivery of an AED via drone and the assistance of the 119 crew over the phone, but it was good that there was no embarrassing or confusing situation.	Very good. It was a voice instruction, but in the case of me, who had experience in BLS, the voice instruction was quicker and more convenient, so it seemed suitable for emergency situations.	The size of the drone was very large.	there was nothing	Utilize drones quickly	In the case of audio instruction, there is a risk that the mobile phone connection may not be successful, or the connection may be disconnected due to battery discharge. It would also be good to stock up on emergency calls (walkie-talkies) through drones.
20	video	여	22	158	51	2019.12	no		The system using the drone was not uncomfortable at all.	It was a bit confusing because the defibrillator and the call sound overlapped.	Calling (video) with the 119th personnel It seemed more reassuring to do it through video rather than just over the phone.	It was very difficult to perform CPR continuously.	drones
21	video	여	22	158	55	2019.12	no		I also learned about the existence of an AED delivery system through a drone for the first time.	It was easy to follow because it was fully explained with audio and video instructions. In particular, the video instruction seemed to give a message like "You are not alone" in a situation where you are alone, so I was able to get a sense of stability. "Emergency crew! You've worked hard! Thank you!"	The part that received the AED delivered by drone	I thought that patients need to be treated quickly as in real life, but it was a pity and difficulty because I had to proceed with the paramedics. And I only did about few sets of CPR, but it was physically difficult.	The best way is to deploy them in as many places as possible, but since it is practically impossible, drones seem to be the best way.	A system that delivers an AED using a drone may be unfamiliar at first and may be confusing. I think it's good that it was widely educated so that many people can get used to it.
22	video	여	21	168	63		no		I felt it was really practical. If I met a patient with cardiac arrest while hiking, I never thought of what a drone would bring in an environment without an AED. I was frustrated and embarrassed because I was going to do it alone in the situation where no one was there, but it was nice that the drone seemed to act as an assistant.	It was really good. Even if I didn't fully understand single-person CPR, it was okay because I was told everything through video instructions.	Informing everyone of the CPR sequence through audio and video instructions	that the AED is a little farther away	When calling 911, it is best to bring the defibrillator to the drone as the coordinates of the location.
23	video	남	25	175	78		no		I think that the automated external defibrillator delivery system using drones needs to be further developed to suit the modern society. I was first trained in CPR using an AED delivery system using a drone, but it seems to be very helpful because it can save time and reduce unnecessary time.	Even I, who is not familiar with CPR, can easily follow it, and it seems to be a more accurate education. In the real situation, we don't just look at the situation until the 119th crew arrives, and it seems that CPR can help the patient a little more.	I think the most memorable thing is that the firefighters tell you through video calls rather than voice calls.	As it is my first time using an AED, I hope that I can receive a little more education about it, and I hope that there is an opportunity to receive more education about using an AED than now.	There are many electric kickboards everywhere these days. If there is a 119-specialized electric kickboard and an automatic external defibrillator is found there, it seems like a good way to go to the patient immediately if the fire department in the local jurisdiction gives approval to the 119-specialized electric scooter in case of a patient. A lot of AEDs are installed in buildings these days,…	I hope that this kind of education will be known and made compulsory for more people as it is now.
24	audio	남	25	182	90		no		Automated external defibrillator is almost exclusively in public facilities, so it would take a lot of time if a cardiac arrest patient occurs in a place where there is no automatic external defibrillator. I was amazed by the drone delivery system, and it would be good if it could be further developed and go anywhere.	I think I would have been more embarrassed if I had done it alone, but thinking that someone is helping me seems to have reduced my embarrassment a lot and I think it was better.	The defibrillator drone deliverer's voice and video instructions were the most memorable. It was all new and strange experiences, and I hope more things will be added during education.	It was very difficult because the sense of depth did not come much during chest compressions. The rest was good.	It would be nice to have all the building defibrillators, but I wish there were disposable and mini defibrillators in difficult places so I could do it right away without wasting time.	Even after taking the education and completing the course, it seems that the same things are the same. I wish I could listen to the training a little more regularly.
